# Supplementary material for: Statistical Mechanics of Electrowetting
Source: Entropy (Basel). 2024 Mar 22;26(4):276. doi: 10.3390/e26040276 (PMC11049600; doi:10.3390/e26040276)
Supplement: Supplementary file 1 [file entropy-26-00276-s001.zip]

Archive with 3 entries (3 files):
- ElectroWetting.m
- ElectroWettingKrupenkin.m
- Table S1.pdf
